# Supplementary material for: Morpho‐Physiological Traits and Dehydration Tolerance of High‐Altitude Andean Wetland Vegetation in the Chilean Atacama Region
Source: Plant Environ Interact. 2025 Apr 1;6(2):e70038. doi: 10.1002/pei3.70038 (PMC11962054; doi:10.1002/pei3.70038)
Supplement: Supplementary file 1 — Data S1. [file PEI3-6-e70038-s001.xlsx]

## Sheet: Morphological traits
HAWA	Species	Plant Heigh (cm)	Plant Size (m2)	Leaf Chl (mg m-2)	Leaf thickness (mm)	LDMC (mg g-1)	RWC (%)	LMA (g m-2)
Leoncito	Deyeuxia velutina	26.0	0.2600	531	0.19	347	76	80.05
Leoncito	Deyeuxia velutina	23.0	0.2000	509	0.31	389	85	74.36
Leoncito	Deyeuxia velutina	29.0	0.2700	474	0.39	360	76	78.99
Leoncito	Deyeuxia velutina	20.0	0.3200	474	0.33	367	81	67.62
Leoncito	Deyeuxia velutina	18.0	0.3400	433	0.31	368	89	70.88
Leoncito	Deyeuxia velutina	21.0	0.2100	482	0.42	366	81	74.07
Leoncito	Deyeuxia eminens	52.0	0.4900	518	0.26	288	89	94.74
Leoncito	Deyeuxia eminens	52.0	0.4200	530	0.24	317	100	72.66
Leoncito	Deyeuxia eminens	50.0	0.3200	537	0.25	238	83	66.65
Leoncito	Deyeuxia eminens	62.0	0.8300	549	0.28	326	94	77.21
Leoncito	Deyeuxia eminens	64.0	11500	545	0.29	323	91	73.8
Leoncito	Deyeuxia eminens	37.0	0.2600	541	0.25	323	98	79.01
Leoncito	Hordeum sp.	8.0	0.0400	454	0.25	279	74	74.01
Leoncito	Hordeum sp.	8.7	0.0500	453	0.25	265	95	52.33
Leoncito	Hordeum sp.	7.2	0.0300	452	0.25	281	87	69.34
Leoncito	Hordeum sp.	7.4	0.0300	451	0.25	262	76	62.98
Leoncito	Hordeum sp.	8.4	0.0500	451	0.25	267	75	85.79
Leoncito	Hordeum sp.	7.9	0.0410	421	0.25	300	93	82.75
Leoncito	Scirpus sp.	7.3	0.0014	403	0.30	241	87	50.05
Leoncito	Scirpus sp.	9.0	0.0008	330	0.27	231	82	47.78
Leoncito	Scirpus sp.	11.5	0.0009	476	0.23	297	92	58.02
Leoncito	Scirpus sp.	11.0	0.0017	439	0.25	229	78	49.25
Leoncito	Scirpus sp.	12.0	0.0014	519	0.19	250	85	61.99
Leoncito	Scirpus sp.	12.2	0.0009	415	0.20	252	84	63.69
Río Negro	Deyeuxia sp.	8.5	0.0003	550	0.37	344	88	60.53
Río Negro	Deyeuxia sp.	9.4	0.0000	433	0.29	285	95	55.84
Río Negro	Deyeuxia sp.	6.4	0.0001	571	0.30	259	80	58.63
Río Negro	Deyeuxia sp.	10.2	0.0001	590	0.28	298	86	69.9
Río Negro	Deyeuxia sp.	8.0	0.0008	465	0.34	282	88	70.57
Río Negro	Deyeuxia sp.	8.4	0.0011	314	0.28	271	81	67.61
Río Negro	Oxychloe andina	6.4	0.0003	281	0.56	171	82	106.34
Río Negro	Oxychloe andina	4.5	0.0001	368	0.82	175	83	105.33
Río Negro	Oxychloe andina	5.7	0.0010	474	0.59	176	81	100.34
Río Negro	Oxychloe andina	5.7	0.0004	439	0.78	156	82	87.81
Río Negro	Oxychloe andina	8.4	0.0006	533	0.96	172	87	95
Río Negro	Oxychloe andina	5.8	0.0003	341	0.98	159	83	92.68
Río Negro	Deyeuxia velutina	12.5	0.0280	566	0.25	347	76	80
Río Negro	Deyeuxia velutina	13.3	0.0150	560	0.43	389	85	74.63
Río Negro	Deyeuxia velutina	20.0	0.0260	603	0.34	360	76	78.74
Río Negro	Deyeuxia velutina	10.0	0.0360	553	0.42	367	81	67.57
Río Negro	Deyeuxia velutina	14.0	0.0262	663	0.35	368	89	70.92
Río Negro	Deyeuxia velutina	14.3	0.0257	563	0.38	366	81	74.07
Salar de Pedernales	Triglochin concinna	5.2	0.0500	384	0.83	138	55	130.5
Salar de Pedernales	Triglochin concinna	5.2	0.4400	415	0.93	132	68	85.22
Salar de Pedernales	Triglochin concinna	4.1	0.3300	476	1.07	122	78	89.04
Salar de Pedernales	Triglochin concinna	5.6	0.1300	511	0.83	131	67	98.04
Salar de Pedernales	Triglochin concinna	7.7	0.5000	471	1.06	128	71	90.09
Salar de Pedernales	Triglochin concinna	7.6	0.1900	457	0.68	127	72	92.59
Salar de Pedernales	Puccinellia frigida	6.0	0.0700	374	0.46	314	86	77.85
Salar de Pedernales	Puccinellia frigida	8.0	0.0300	468	0.73	283	89	68.07
Salar de Pedernales	Puccinellia frigida	5.0	0.0400	481	0.62	220	59	70.03
Salar de Pedernales	Puccinellia frigida	7.1	0.0200	390	0.41	258	82	51.13
Salar de Pedernales	Puccinellia frigida	4.6	0.0300	469	0.43	221	67	77.56
Salar de Pedernales	Puccinellia frigida	4.6	0.0100	452	0.41	292	89	66.54
Salar de Pedernales	Zameioscirpus atacamensis	2.8	0.3700	429	0.66	244	90	90.29
Salar de Pedernales	Zameioscirpus atacamensis	3.2	0.2200	374	0.46	197	68	103.25
Salar de Pedernales	Zameioscirpus atacamensis	3.0	0.1800	429	0.47	200	85	84.03
Salar de Pedernales	Zameioscirpus atacamensis	2.8	0.2200	374	0.63	215	74	101.68
Salar de Pedernales	Zameioscirpus atacamensis	3.0	0.6400	401	0.46	216	76	97.88
Salar de Pedernales	Zameioscirpus atacamensis	3.0	0.3300	401	0.54	255	76	120.42

## Sheet: Photosynthetic traits
HAWA	Species	AN (µmol CO2 m-2 s-1)	gs (mol m-2 s-1)	Tr (mmol H2O m-2 s-1)	WUEi (µmol CO2 / mmol H2O)	RWC50 (%)
Leoncito	Deyeuxia velutina	27.57	0.30	8.00	3.45	83.21
Leoncito	Deyeuxia velutina	28.24	0.35	9.48	2.98	85.62
Leoncito	Deyeuxia velutina	27.18	0.34	9.45	2.88	76.80
Leoncito	Deyeuxia velutina	22.90	0.29	9.30	2.46
Leoncito	Deyeuxia velutina	24.96	0.31	11.41	2.19
Leoncito	Hordeum sp.	25.64	0.24	8.44	3.04	61.01
Leoncito	Hordeum sp.	30.52	0.45	13.38	2.28	56.74
Leoncito	Hordeum sp.	30.15	0.56	16.93	1.78	80.04
Leoncito	Hordeum sp.	17.79	0.36	12.55	1.42
Leoncito	Hordeum sp.	22.94	0.40	11.71	1.96
Leoncito	Hordeum sp.	29.81	0.58	15.56	1.92
Leoncito	Deyeuxia eminens	16.21	0.19	6.09	2.66	65.76
Leoncito	Deyeuxia eminens	16.21	0.19	6.09	2.66	76.50
Leoncito	Deyeuxia eminens	16.62	0.28	8.26	2.01	63.45
Leoncito	Deyeuxia eminens	13.77	0.16	6.33	2.17
Leoncito	Deyeuxia eminens	22.38	0.36	10.63	2.11
Leoncito	Scirpus sp.	13.77	0.15	6.24	2.21	17.20
Leoncito	Scirpus sp.	11.68	0.13	4.99	2.34	16.59
Leoncito	Scirpus sp.	15.32	0.22	6.88	2.23	13.73
Leoncito	Scirpus sp.	11.45	0.11	3.97	2.88
Leoncito	Puccinellia frigida	17.30	0.44	11.87	1.46	44.40
Leoncito	Puccinellia frigida	14.09	0.13	4.82	2.93	35.60
Leoncito	Puccinellia frigida	18.31	0.21	7.25	2.52	40.34
Leoncito	Puccinellia frigida	12.74	0.15	4.97	2.56
Río Negro	Deyeuxia velutina	22.53	0.30	10.14	2.22
Río Negro	Deyeuxia velutina	23.13	0.27	9.50	2.43
Río Negro	Deyeuxia velutina	15.09	0.19	6.92	2.18
Río Negro	Deyeuxia velutina	17.69	0.19	6.68	2.65
Río Negro	Deyeuxia sp.	22.72	0.36	10.73	2.12
Río Negro	Deyeuxia sp.	28.41	0.63	16.13	1.76
Río Negro	Deyeuxia sp.	32.14	0.57	18.43	1.74
Río Negro	Deyeuxia sp.	33.46	0.59	19.82	1.69
Río Negro	Deyeuxia sp.	21.57	0.33	12.22	1.77
Salar de Pedernales	Triglochin conccina	19.65	0.22	6.19	3.18	97.44
Salar de Pedernales	Triglochin conccina	18.23	0.23	6.80	2.68	95.19
Salar de Pedernales	Triglochin conccina	15.52	0.20	5.75	2.70	77.00
Salar de Pedernales	Triglochin conccina	11.30	0.13	4.04	2.80
Salar de Pedernales	Triglochin conccina	24.20	0.21	7.30	3.32
Salar de Pedernales	Triglochin conccina	9.12	0.09	2.77	3.29
Salar de Pedernales	Puccinellia frigida	11.06	0.12	3.77	2.93	40.11
Salar de Pedernales	Puccinellia frigida	17.98	0.20	6.03	2.98	45.39
Salar de Pedernales	Puccinellia frigida	19.13	0.21	6.07	3.15	46.73
Salar de Pedernales	Puccinellia frigida	14.20	0.18	5.13	2.77
Salar de Pedernales	Puccinellia frigida	18.09	0.22	5.98	3.03
Salar de Pedernales	Puccinellia frigida	25.36	0.26	7.31	3.47

## Sheet: Isotopic traits
HAWA	Species	δ15N (‰)	δ13C (‰)	Nitrogen (%)
Leoncito	Deyeuxia velutina	8.92	-29.53	3.24
Leoncito	Deyeuxia velutina	7.94	-28.68	1.94
Leoncito	Deyeuxia velutina	8.04	-29.69	2.42
Leoncito	Deyeuxia velutina	6.60	-27.82	1.62
Leoncito	Deyeuxia velutina	7.95	-30.10	2.34
Leoncito	Deyeuxia velutina	6.91	-28.40	1.85
Leoncito	Deyeuxia eminens	4.70	-26.96	2.39
Leoncito	Deyeuxia eminens	3.59	-28.39	2.14
Leoncito	Deyeuxia eminens	4.78	-28.43	2.13
Leoncito	Deyeuxia eminens	3.37	-28.53	3.23
Leoncito	Deyeuxia eminens	6.89	-30.29	1.95
Leoncito	Deyeuxia eminens	5.03	-29.26	1.94
Leoncito	Hordeum sp.	9.71	-30.85	2.41
Leoncito	Hordeum sp.	7.95	-30.74	3.45
Leoncito	Hordeum sp.	8.10	-28.85	3.35
Leoncito	Hordeum sp.	7.57	-29.43	2.66
Leoncito	Hordeum sp.	8.94	-29.77	2.68
Leoncito	Hordeum sp.	8.40	-30.14	2.76
Leoncito	Scirpus sp.	2.19	-29.44	3.31
Leoncito	Scirpus sp.	3.13	-28.15	3.31
Leoncito	Scirpus sp.	2.50	-29.10	3.30
Leoncito	Scirpus sp.	4.84	-29.82	2.98
Leoncito	Scirpus sp.	4.08	-29.74	3.12
Río Negro	Oxychloe andina	0.22	-27.59	3.12
Río Negro	Oxychloe andina	0.71	-26.82	3.73
Río Negro	Oxychloe andina	0.51	-26.78	2.82
Río Negro	Oxychloe andina	1.23	-27.18	3.16
Río Negro	Oxychloe andina	0.72	-27.36	3.39
Río Negro	Oxychloe andina	0.29	-26.99	3.03
Río Negro	Deyeuxia sp.	-0.34	-28.85	4.42
Río Negro	Deyeuxia sp.	-2.15	-28.30	5.02
Río Negro	Deyeuxia sp.	-1.75	-28.65	3.78
Río Negro	Deyeuxia sp.	-1.30	-29.24	3.89
Río Negro	Deyeuxia sp.	9.26	-28.91	3.31
Salar de Pedernales	Triglochin conccina	13.96	-27.45	2.21
Salar de Pedernales	Triglochin conccina	14.65	-25.09	2.45
Salar de Pedernales	Triglochin conccina	13.51	-25.73	2.57
Salar de Pedernales	Triglochin conccina	17.04	-24.18	2.33
Salar de Pedernales	Triglochin conccina	14.79	-25.61	2.39
Salar de Pedernales	Puccinellia frigida	9.29	-26.72	1.49
Salar de Pedernales	Puccinellia frigida	15.30	-25.21	2.65
Salar de Pedernales	Puccinellia frigida	13.21	-27.23	1.57
Salar de Pedernales	Puccinellia frigida	8.28	-27.51	1.84
Salar de Pedernales	Puccinellia frigida	11.52	-26.67	1.89
Salar de Pedernales	Zameioscirpus atacamensis	12.75	-24.56	1.40
Salar de Pedernales	Zameioscirpus atacamensis	16.07	-21.85	1.48
Salar de Pedernales	Zameioscirpus atacamensis	13.38	-23.97	1.09
Salar de Pedernales	Zameioscirpus atacamensis	8.17	-24.44	1.19
Salar de Pedernales	Zameioscirpus atacamensis	12.59	-23.70	1.29
